# Supplementary material for: Effects of Adapted Physical Activity Programs on Body Composition and Sports Performance in a Patient with Parkinson’s Disease: A Case Report
Source: Healthcare (Basel). 2025 Dec 5;13(24):3195. doi: 10.3390/healthcare13243195 (PMC12732528; doi:10.3390/healthcare13243195)
Supplement: Supplementary file 1 [file healthcare-13-03195-s001.zip]

Archive with 1 entries (1 files):
- healthcare-3961091-supplementary.pdf
